# Supplementary material for: Severe Acute Respiratory Syndrome Coronavirus-2 Inactivation Activity of the Polyphenol-Rich Tea Leaf Extract with Concentrated Theaflavins and Other Virucidal Catechins
Source: Molecules. 2021 Aug 8;26(16):4803. doi: 10.3390/molecules26164803 (PMC8402090; doi:10.3390/molecules26164803)
Supplement: Supplementary file 1 [file molecules-26-04803-s001.zip]

Archive with 1 entries (1 files):
- molecules-1285866-supplementary.pdf
